# Supplementary material for: Enhancing genomic selection by fitting large-effect SNPs as fixed effects and a genotype-by-environment effect using a maize BC1F3:4 population
Source: PLoS One. 2019 Oct 17;14(10):e0223898. doi: 10.1371/journal.pone.0223898 (PMC6797203; doi:10.1371/journal.pone.0223898)
Supplement: S1 File — DA of the BC1F3:4 population composed of 481 families was evaluated in four environments, including 16BJ, 16XJ, 17BJ, and 17XJ. (ZIP) [file pone.0223898.s001.zip]

Archive with 1 entries (1 files):
- S1 File.csv
