# Supplementary material for: Enhancing genomic selection by fitting large-effect SNPs as fixed effects and a genotype-by-environment effect using a maize BC1F3:4 population
Source: PLoS One. 2019 Oct 17;14(10):e0223898. doi: 10.1371/journal.pone.0223898 (PMC6797203; doi:10.1371/journal.pone.0223898)
Supplement: S1 File — DA of the BC1F3:4 population composed of 481 families was evaluated in four environments, including 16BJ, 16XJ, 17BJ, and 17XJ. (ZIP) [file pone.0223898.s001.zip › S1 File.csv]

genotype	Env	Rep	Days to anthesis
Line43	16BJ	1	73
Line45	16BJ	1	79
Line47	16BJ	1	72
Line49	16BJ	1	74
Line50	16BJ	1	74
Line51	16BJ	1	79
Line64	16BJ	1	72
Line65	16BJ	1	72
Line66	16BJ	1	70
Line71	16BJ	1	72
Line72	16BJ	1	72
Line75	16BJ	1	73
Line93	16BJ	1	71
Line97	16BJ	1	71
Line101	16BJ	1	72
Line103	16BJ	1	72
Line106	16BJ	1	75
Line107	16BJ	1	73
Line108	16BJ	1	74
Line111	16BJ	1	76
Line114	16BJ	1	76
Line116	16BJ	1	72
Line120	16BJ	1	73
Line121	16BJ	1	71
Line122	16BJ	1	73
Line124	16BJ	1	69
Line125	16BJ	1	69
Line132	16BJ	1	69
Line133	16BJ	1	69
Line134	16BJ	1	72
Line135	16BJ	1	73
Line137	16BJ	1	73
Line152	16BJ	1	71
Line164	16BJ	1	74
Line182	16BJ	1	70
Line190	16BJ	1	69
Line191	16BJ	1	72
Line193	16BJ	1	73
Line194	16BJ	1	69
Line204	16BJ	1	73
Line219	16BJ	1	73
Line220	16BJ	1	77
Line225	16BJ	1	77
Line228	16BJ	1	77
Line230	16BJ	1	72
Line231	16BJ	1	72
Line239	16BJ	1	72
Line241	16BJ	1	74
Line242	16BJ	1	75
Line243	16BJ	1	72
Line246	16BJ	1	69
Line247	16BJ	1	72
Line248	16BJ	1	77
Line251	16BJ	1	72
Line252	16BJ	1	73
Line255	16BJ	1	79
Line266	16BJ	1	69
Line279	16BJ	1	73
Line280	16BJ	1	75
Line284	16BJ	1	75
Line289	16BJ	1	74
Line290	16BJ	1	75
Line294	16BJ	1	74
Line297	16BJ	1	72
Line329	16BJ	1	72
Line333	16BJ	1	71
Line335	16BJ	1	72
Line336	16BJ	1	73
Line337	16BJ	1	74
Line340	16BJ	1	73
Line344	16BJ	1	73
Line350	16BJ	1	73
Line351	16BJ	1	71
Line352	16BJ	1	72
Line354	16BJ	1	72
Line355	16BJ	1	73
Line358	16BJ	1	73
Line362	16BJ	1	70
Line363	16BJ	1	76
Line364	16BJ	1	70
Line365	16BJ	1	74
Line374	16BJ	1	74
Line375	16BJ	1	74
Line379	16BJ	1	75
Line381	16BJ	1	74
Line405	16BJ	1	74
Line407	16BJ	1	74
Line409	16BJ	1	68
Line416	16BJ	1	78
Line424	16BJ	1	72
Line425	16BJ	1	70
Line426	16BJ	1	68
Line428	16BJ	1	74
Line434	16BJ	1	NA
Line438	16BJ	1	73
Line439	16BJ	1	72
Line442	16BJ	1	70
Line447	16BJ	1	72
Line448	16BJ	1	76
Line453	16BJ	1	NA
Line458	16BJ	1	75
Line459	16BJ	1	74
Line460	16BJ	1	NA
Line465	16BJ	1	78
Line481	16BJ	1	75
Line482	16BJ	1	73
Line483	16BJ	1	NA
Line485	16BJ	1	78
Line495	16BJ	1	72
Line501	16BJ	1	74
Line502	16BJ	1	74
Line505	16BJ	1	73
Line512	16BJ	1	72
Line518	16BJ	1	71
Line520	16BJ	1	71
Line545	16BJ	1	NA
Line546	16BJ	1	NA
Line547	16BJ	1	74
Line548	16BJ	1	72
Line550	16BJ	1	79
Line552	16BJ	1	79
Line571	16BJ	1	76
Line579	16BJ	1	NA
Line581	16BJ	1	73
Line588	16BJ	1	74
Line600	16BJ	1	72
Line601	16BJ	1	74
Line604	16BJ	1	74
Line605	16BJ	1	76
Line606	16BJ	1	74
Line609	16BJ	1	79
Line614	16BJ	1	70
Line615	16BJ	1	73
Line618	16BJ	1	77
Line625	16BJ	1	73
Line626	16BJ	1	74
Line627	16BJ	1	77
Line629	16BJ	1	75
Line647	16BJ	1	77
Line668	16BJ	1	73
Line677	16BJ	1	77
Line684	16BJ	1	75
Line685	16BJ	1	74
Line687	16BJ	1	76
Line688	16BJ	1	72
Line696	16BJ	1	73
Line699	16BJ	1	73
Line700	16BJ	1	72
Line706	16BJ	1	72
Line708	16BJ	1	71
Line709	16BJ	1	71
Line711	16BJ	1	NA
Line712	16BJ	1	72
Line713	16BJ	1	71
Line715	16BJ	1	71
Line719	16BJ	1	73
Line722	16BJ	1	77
Line724	16BJ	1	72
Line725	16BJ	1	73
Line737	16BJ	1	72
Line744	16BJ	1	73
Line754	16BJ	1	73
Line755	16BJ	1	75
Line756	16BJ	1	72
Line759	16BJ	1	75
Line760	16BJ	1	74
Line761	16BJ	1	75
Line771	16BJ	1	72
Line777	16BJ	1	74
Line784	16BJ	1	74
Line786	16BJ	1	69
Line799	16BJ	1	72
Line802	16BJ	1	71
Line812	16BJ	1	79
Line813	16BJ	1	NA
Line839	16BJ	1	76
Line840	16BJ	1	72
Line841	16BJ	1	72
Line844	16BJ	1	74
Line846	16BJ	1	72
Line847	16BJ	1	72
Line848	16BJ	1	73
Line850	16BJ	1	73
Line851	16BJ	1	72
Line852	16BJ	1	73
Line854	16BJ	1	73
Line855	16BJ	1	73
Line856	16BJ	1	69
Line866	16BJ	1	70
Line867	16BJ	1	69
Line877	16BJ	1	78
Line879	16BJ	1	71
Line880	16BJ	1	75
Line882	16BJ	1	77
Line883	16BJ	1	NA
Line886	16BJ	1	73
Line887	16BJ	1	74
Line888	16BJ	1	77
Line889	16BJ	1	77
Line891	16BJ	1	77
Line892	16BJ	1	74
Line893	16BJ	1	73
Line894	16BJ	1	73
Line1001	16BJ	1	77
Line1002	16BJ	1	74
Line1003	16BJ	1	76
Line1004	16BJ	1	77
Line1005	16BJ	1	77
Line1006	16BJ	1	75
Line1007	16BJ	1	NA
Line1008	16BJ	1	70
Line1009	16BJ	1	74
Line1012	16BJ	1	75
Line1013	16BJ	1	72
Line1014	16BJ	1	79
Line1016	16BJ	1	74
Line1017	16BJ	1	76
Line1020	16BJ	1	72
Line1021	16BJ	1	73
Line1022	16BJ	1	74
Line1023	16BJ	1	77
Line1025	16BJ	1	70
Line1026	16BJ	1	72
Line1027	16BJ	1	74
Line1028	16BJ	1	72
Line1029	16BJ	1	70
Line1030	16BJ	1	71
Line1031	16BJ	1	71
Line1032	16BJ	1	73
Line1037	16BJ	1	77
Line1038	16BJ	1	NA
Line1039	16BJ	1	74
Line1040	16BJ	1	72
Line1042	16BJ	1	72
Line1043	16BJ	1	75
Line1045	16BJ	1	76
Line1046	16BJ	1	73
Line1047	16BJ	1	77
Line1048	16BJ	1	75
Line1051	16BJ	1	72
Line1052	16BJ	1	79
Line1054	16BJ	1	NA
Line1055	16BJ	1	73
Line1056	16BJ	1	71
Line1057	16BJ	1	69
Line1058	16BJ	1	74
Line1059	16BJ	1	69
Line1060	16BJ	1	69
Line1061	16BJ	1	75
Line1062	16BJ	1	71
Line1064	16BJ	1	73
Line1065	16BJ	1	73
Line1067	16BJ	1	72
Line1068	16BJ	1	NA
Line1069	16BJ	1	74
Line1070	16BJ	1	72
Line1071	16BJ	1	71
Line1073	16BJ	1	76
Line1074	16BJ	1	70
Line1075	16BJ	1	77
Line1076	16BJ	1	71
Line1078	16BJ	1	74
Line1079	16BJ	1	71
Line1080	16BJ	1	74
Line1082	16BJ	1	72
Line1083	16BJ	1	72
Line1085	16BJ	1	72
Line1086	16BJ	1	70
Line1087	16BJ	1	73
Line1090	16BJ	1	71
Line1091	16BJ	1	71
Line1092	16BJ	1	73
Line1094	16BJ	1	72
Line1095	16BJ	1	72
Line1097	16BJ	1	72
Line1098	16BJ	1	NA
Line1099	16BJ	1	76
Line1110	16BJ	1	72
Line1111	16BJ	1	74
Line1112	16BJ	1	72
Line1113	16BJ	1	70
Line1114	16BJ	1	73
Line1115	16BJ	1	74
Line1116	16BJ	1	74
Line1117	16BJ	1	74
Line1118	16BJ	1	71
Line1120	16BJ	1	73
Line1121	16BJ	1	76
Line1124	16BJ	1	73
Line1127	16BJ	1	72
Line1129	16BJ	1	71
Line1130	16BJ	1	72
Line1131	16BJ	1	72
Line1133	16BJ	1	71
Line1135	16BJ	1	72
Line1136	16BJ	1	70
Line1137	16BJ	1	71
Line1141	16BJ	1	72
Line1142	16BJ	1	70
Line1143	16BJ	1	74
Line1148	16BJ	1	72
Line1149	16BJ	1	73
Line1156	16BJ	1	71
Line1160	16BJ	1	72
Line1163	16BJ	1	73
Line1164	16BJ	1	NA
Line1165	16BJ	1	79
Line1166	16BJ	1	75
Line1171	16BJ	1	77
Line1177	16BJ	1	74
Line1178	16BJ	1	73
Line1179	16BJ	1	76
Line1180	16BJ	1	75
Line1183	16BJ	1	72
Line1185	16BJ	1	71
Line1187	16BJ	1	71
Line1191	16BJ	1	73
Line1194	16BJ	1	70
Line1198	16BJ	1	73
Line1199	16BJ	1	76
Line1200	16BJ	1	74
Line1201	16BJ	1	70
Line1202	16BJ	1	74
Line1203	16BJ	1	73
Line1204	16BJ	1	74
Line1205	16BJ	1	73
Line1206	16BJ	1	73
Line1207	16BJ	1	74
Line1208	16BJ	1	71
Line1209	16BJ	1	72
Line1212	16BJ	1	71
Line1213	16BJ	1	76
Line1214	16BJ	1	71
Line1223	16BJ	1	74
Line1224	16BJ	1	75
Line1227	16BJ	1	73
Line1228	16BJ	1	73
Line1229	16BJ	1	76
Line1231	16BJ	1	77
Line1233	16BJ	1	71
Line1234	16BJ	1	74
Line1236	16BJ	1	75
Line1237	16BJ	1	76
Line1238	16BJ	1	71
Line1239	16BJ	1	75
Line1241	16BJ	1	71
Line1244	16BJ	1	73
Line1245	16BJ	1	72
Line1247	16BJ	1	76
Line1248	16BJ	1	73
Line1249	16BJ	1	72
Line1250	16BJ	1	72
Line1252	16BJ	1	72
Line1253	16BJ	1	73
Line1254	16BJ	1	72
Line1255	16BJ	1	71
Line1258	16BJ	1	72
Line1259	16BJ	1	73
Line1261	16BJ	1	72
Line1262	16BJ	1	75
Line1263	16BJ	1	76
Line1266	16BJ	1	78
Line1269	16BJ	1	73
Line1270	16BJ	1	70
Line1273	16BJ	1	71
Line1277	16BJ	1	72
Line1278	16BJ	1	70
Line1279	16BJ	1	75
Line1281	16BJ	1	72
Line1282	16BJ	1	73
Line1283	16BJ	1	72
Line1285	16BJ	1	70
Line1286	16BJ	1	72
Line1288	16BJ	1	76
Line1289	16BJ	1	71
Line1291	16BJ	1	73
Line1292	16BJ	1	72
Line1293	16BJ	1	72
Line1294	16BJ	1	72
Line1295	16BJ	1	74
Line1296	16BJ	1	77
Line1297	16BJ	1	73
Line1299	16BJ	1	75
Line1301	16BJ	1	74
Line1302	16BJ	1	74
Line1304	16BJ	1	NA
Line1305	16BJ	1	76
Line1309	16BJ	1	72
Line1310	16BJ	1	70
Line1311	16BJ	1	71
Line1314	16BJ	1	72
Line1317	16BJ	1	70
Line1319	16BJ	1	76
Line1320	16BJ	1	71
Line1321	16BJ	1	71
Line1322	16BJ	1	77
Line1323	16BJ	1	73
Line1324	16BJ	1	75
Line1326	16BJ	1	71
Line1327	16BJ	1	76
Line1328	16BJ	1	NA
Line1329	16BJ	1	NA
Line1330	16BJ	1	71
Line1331	16BJ	1	76
Line1333	16BJ	1	71
Line1334	16BJ	1	74
Line1335	16BJ	1	76
Line1340	16BJ	1	74
Line1342	16BJ	1	74
Line1351	16BJ	1	70
Line1356	16BJ	1	72
Line1357	16BJ	1	73
Line1358	16BJ	1	72
Line1360	16BJ	1	72
Line1365	16BJ	1	70
Line1366	16BJ	1	71
Line1368	16BJ	1	72
Line1369	16BJ	1	72
Line1370	16BJ	1	72
Line1371	16BJ	1	74
Line1372	16BJ	1	72
Line1374	16BJ	1	73
Line1376	16BJ	1	72
Line1377	16BJ	1	70
Line1378	16BJ	1	71
Line1379	16BJ	1	73
Line1380	16BJ	1	73
Line1381	16BJ	1	73
Line1382	16BJ	1	71
Line1384	16BJ	1	75
Line1386	16BJ	1	71
Line1387	16BJ	1	71
Line1388	16BJ	1	72
Line1389	16BJ	1	69
Line1391	16BJ	1	70
Line1392	16BJ	1	72
Line1395	16BJ	1	73
Line1397	16BJ	1	75
Line1402	16BJ	1	71
Line1403	16BJ	1	72
Line1407	16BJ	1	72
Line1410	16BJ	1	74
Line1412	16BJ	1	NA
Line1413	16BJ	1	73
Line1414	16BJ	1	73
Line1415	16BJ	1	72
Line1417	16BJ	1	72
Line1418	16BJ	1	77
Line1419	16BJ	1	73
Line1420	16BJ	1	72
Line1421	16BJ	1	69
Line1424	16BJ	1	68
Line1425	16BJ	1	70
Line1426	16BJ	1	71
Line1427	16BJ	1	72
Line1428	16BJ	1	72
Line1432	16BJ	1	77
Line1434	16BJ	1	NA
Line1436	16BJ	1	74
Line1438	16BJ	1	78
Line1439	16BJ	1	77
Line1440	16BJ	1	75
Line1441	16BJ	1	74
Line1442	16BJ	1	77
Line1443	16BJ	1	78
Line1444	16BJ	1	71
Line1446	16BJ	1	77
Line1447	16BJ	1	NA
Line1448	16BJ	1	74
Line1449	16BJ	1	77
Line1450	16BJ	1	76
Line1451	16BJ	1	70
Line1452	16BJ	1	71
Line1453	16BJ	1	74
Line1457	16BJ	1	73
Line1458	16BJ	1	77
Line1459	16BJ	1	73
Line1465	16BJ	1	74
Line1466	16BJ	1	72
Line1468	16BJ	1	72
Line1472	16BJ	1	73
Line43	16BJ	2	75
Line45	16BJ	2	78
Line47	16BJ	2	74
Line49	16BJ	2	77
Line50	16BJ	2	75
Line51	16BJ	2	78
Line64	16BJ	2	72
Line65	16BJ	2	73
Line66	16BJ	2	NA
Line71	16BJ	2	72
Line72	16BJ	2	74
Line75	16BJ	2	74
Line93	16BJ	2	74
Line97	16BJ	2	71
Line101	16BJ	2	72
Line103	16BJ	2	72
Line106	16BJ	2	77
Line107	16BJ	2	77
Line108	16BJ	2	72
Line111	16BJ	2	76
Line114	16BJ	2	73
Line116	16BJ	2	71
Line120	16BJ	2	73
Line121	16BJ	2	71
Line122	16BJ	2	70
Line124	16BJ	2	70
Line125	16BJ	2	73
Line132	16BJ	2	71
Line133	16BJ	2	70
Line134	16BJ	2	NA
Line135	16BJ	2	74
Line137	16BJ	2	73
Line152	16BJ	2	68
Line164	16BJ	2	73
Line182	16BJ	2	70
Line190	16BJ	2	69
Line191	16BJ	2	73
Line193	16BJ	2	72
Line194	16BJ	2	71
Line204	16BJ	2	74
Line219	16BJ	2	72
Line220	16BJ	2	77
Line225	16BJ	2	75
Line228	16BJ	2	76
Line230	16BJ	2	NA
Line231	16BJ	2	74
Line239	16BJ	2	76
Line241	16BJ	2	72
Line242	16BJ	2	72
Line243	16BJ	2	76
Line246	16BJ	2	72
Line247	16BJ	2	74
Line248	16BJ	2	72
Line251	16BJ	2	76
Line252	16BJ	2	72
Line255	16BJ	2	NA
Line266	16BJ	2	72
Line279	16BJ	2	77
Line280	16BJ	2	74
Line284	16BJ	2	74
Line289	16BJ	2	74
Line290	16BJ	2	73
Line294	16BJ	2	76
Line297	16BJ	2	75
Line329	16BJ	2	NA
Line333	16BJ	2	71
Line335	16BJ	2	73
Line336	16BJ	2	74
Line337	16BJ	2	72
Line340	16BJ	2	72
Line344	16BJ	2	74
Line350	16BJ	2	72
Line351	16BJ	2	71
Line352	16BJ	2	73
Line354	16BJ	2	72
Line355	16BJ	2	NA
Line358	16BJ	2	72
Line362	16BJ	2	72
Line363	16BJ	2	75
Line364	16BJ	2	70
Line365	16BJ	2	72
Line374	16BJ	2	71
Line375	16BJ	2	72
Line379	16BJ	2	71
Line381	16BJ	2	74
Line405	16BJ	2	73
Line407	16BJ	2	72
Line409	16BJ	2	69
Line416	16BJ	2	75
Line424	16BJ	2	76
Line425	16BJ	2	72
Line426	16BJ	2	69
Line428	16BJ	2	72
Line434	16BJ	2	72
Line438	16BJ	2	72
Line439	16BJ	2	73
Line442	16BJ	2	70
Line447	16BJ	2	70
Line448	16BJ	2	73
Line453	16BJ	2	71
Line458	16BJ	2	71
Line459	16BJ	2	76
Line460	16BJ	2	NA
Line465	16BJ	2	77
Line481	16BJ	2	72
Line482	16BJ	2	72
Line483	16BJ	2	75
Line485	16BJ	2	75
Line495	16BJ	2	NA
Line501	16BJ	2	73
Line502	16BJ	2	73
Line505	16BJ	2	74
Line512	16BJ	2	71
Line518	16BJ	2	72
Line520	16BJ	2	72
Line545	16BJ	2	78
Line546	16BJ	2	78
Line547	16BJ	2	73
Line548	16BJ	2	72
Line550	16BJ	2	77
Line552	16BJ	2	NA
Line571	16BJ	2	74
Line579	16BJ	2	72
Line581	16BJ	2	72
Line588	16BJ	2	75
Line600	16BJ	2	72
Line601	16BJ	2	78
Line604	16BJ	2	74
Line605	16BJ	2	76
Line606	16BJ	2	72
Line609	16BJ	2	76
Line614	16BJ	2	72
Line615	16BJ	2	72
Line618	16BJ	2	72
Line625	16BJ	2	NA
Line626	16BJ	2	72
Line627	16BJ	2	72
Line629	16BJ	2	73
Line647	16BJ	2	75
Line668	16BJ	2	76
Line677	16BJ	2	78
Line684	16BJ	2	74
Line685	16BJ	2	74
Line687	16BJ	2	76
Line688	16BJ	2	74
Line696	16BJ	2	76
Line699	16BJ	2	72
Line700	16BJ	2	71
Line706	16BJ	2	73
Line708	16BJ	2	70
Line709	16BJ	2	71
Line711	16BJ	2	70
Line712	16BJ	2	73
Line713	16BJ	2	72
Line715	16BJ	2	72
Line719	16BJ	2	73
Line722	16BJ	2	76
Line724	16BJ	2	72
Line725	16BJ	2	71
Line737	16BJ	2	68
Line744	16BJ	2	76
Line754	16BJ	2	77
Line755	16BJ	2	74
Line756	16BJ	2	72
Line759	16BJ	2	72
Line760	16BJ	2	78
Line761	16BJ	2	76
Line771	16BJ	2	70
Line777	16BJ	2	74
Line784	16BJ	2	70
Line786	16BJ	2	NA
Line799	16BJ	2	74
Line802	16BJ	2	72
Line812	16BJ	2	NA
Line813	16BJ	2	72
Line839	16BJ	2	72
Line840	16BJ	2	73
Line841	16BJ	2	74
Line844	16BJ	2	72
Line846	16BJ	2	71
Line847	16BJ	2	75
Line848	16BJ	2	72
Line850	16BJ	2	71
Line851	16BJ	2	76
Line852	16BJ	2	71
Line854	16BJ	2	73
Line855	16BJ	2	72
Line856	16BJ	2	70
Line866	16BJ	2	70
Line867	16BJ	2	73
Line877	16BJ	2	73
Line879	16BJ	2	70
Line880	16BJ	2	72
Line882	16BJ	2	74
Line883	16BJ	2	76
Line886	16BJ	2	71
Line887	16BJ	2	73
Line888	16BJ	2	72
Line889	16BJ	2	79
Line891	16BJ	2	77
Line892	16BJ	2	75
Line893	16BJ	2	73
Line894	16BJ	2	68
Line1001	16BJ	2	78
Line1002	16BJ	2	72
Line1003	16BJ	2	72
Line1004	16BJ	2	NA
Line1005	16BJ	2	74
Line1006	16BJ	2	73
Line1007	16BJ	2	71
Line1008	16BJ	2	71
Line1009	16BJ	2	73
Line1012	16BJ	2	75
Line1013	16BJ	2	70
Line1014	16BJ	2	79
Line1016	16BJ	2	74
Line1017	16BJ	2	72
Line1020	16BJ	2	72
Line1021	16BJ	2	73
Line1022	16BJ	2	73
Line1023	16BJ	2	74
Line1025	16BJ	2	NA
Line1026	16BJ	2	70
Line1027	16BJ	2	76
Line1028	16BJ	2	73
Line1029	16BJ	2	72
Line1030	16BJ	2	72
Line1031	16BJ	2	73
Line1032	16BJ	2	71
Line1037	16BJ	2	77
Line1038	16BJ	2	77
Line1039	16BJ	2	75
Line1040	16BJ	2	75
Line1042	16BJ	2	76
Line1043	16BJ	2	74
Line1045	16BJ	2	79
Line1046	16BJ	2	75
Line1047	16BJ	2	72
Line1048	16BJ	2	73
Line1051	16BJ	2	72
Line1052	16BJ	2	78
Line1054	16BJ	2	74
Line1055	16BJ	2	74
Line1056	16BJ	2	70
Line1057	16BJ	2	72
Line1058	16BJ	2	70
Line1059	16BJ	2	68
Line1060	16BJ	2	71
Line1061	16BJ	2	74
Line1062	16BJ	2	75
Line1064	16BJ	2	73
Line1065	16BJ	2	74
Line1067	16BJ	2	NA
Line1068	16BJ	2	69
Line1069	16BJ	2	73
Line1070	16BJ	2	73
Line1071	16BJ	2	68
Line1073	16BJ	2	73
Line1074	16BJ	2	72
Line1075	16BJ	2	73
Line1076	16BJ	2	73
Line1078	16BJ	2	73
Line1079	16BJ	2	NA
Line1080	16BJ	2	71
Line1082	16BJ	2	72
Line1083	16BJ	2	75
Line1085	16BJ	2	72
Line1086	16BJ	2	70
Line1087	16BJ	2	74
Line1090	16BJ	2	72
Line1091	16BJ	2	70
Line1092	16BJ	2	72
Line1094	16BJ	2	72
Line1095	16BJ	2	76
Line1097	16BJ	2	73
Line1098	16BJ	2	71
Line1099	16BJ	2	77
Line1110	16BJ	2	72
Line1111	16BJ	2	77
Line1112	16BJ	2	70
Line1113	16BJ	2	70
Line1114	16BJ	2	72
Line1115	16BJ	2	73
Line1116	16BJ	2	71
Line1117	16BJ	2	71
Line1118	16BJ	2	71
Line1120	16BJ	2	75
Line1121	16BJ	2	72
Line1124	16BJ	2	74
Line1127	16BJ	2	71
Line1129	16BJ	2	NA
Line1130	16BJ	2	71
Line1131	16BJ	2	72
Line1133	16BJ	2	71
Line1135	16BJ	2	75
Line1136	16BJ	2	71
Line1137	16BJ	2	71
Line1141	16BJ	2	NA
Line1142	16BJ	2	NA
Line1143	16BJ	2	69
Line1148	16BJ	2	75
Line1149	16BJ	2	73
Line1156	16BJ	2	72
Line1160	16BJ	2	71
Line1163	16BJ	2	72
Line1164	16BJ	2	72
Line1165	16BJ	2	74
Line1166	16BJ	2	76
Line1171	16BJ	2	73
Line1177	16BJ	2	75
Line1178	16BJ	2	76
Line1179	16BJ	2	76
Line1180	16BJ	2	76
Line1183	16BJ	2	73
Line1185	16BJ	2	74
Line1187	16BJ	2	72
Line1191	16BJ	2	73
Line1194	16BJ	2	72
Line1198	16BJ	2	75
Line1199	16BJ	2	75
Line1200	16BJ	2	78
Line1201	16BJ	2	75
Line1202	16BJ	2	73
Line1203	16BJ	2	73
Line1204	16BJ	2	71
Line1205	16BJ	2	70
Line1206	16BJ	2	76
Line1207	16BJ	2	73
Line1208	16BJ	2	73
Line1209	16BJ	2	70
Line1212	16BJ	2	74
Line1213	16BJ	2	75
Line1214	16BJ	2	72
Line1223	16BJ	2	74
Line1224	16BJ	2	76
Line1227	16BJ	2	72
Line1228	16BJ	2	74
Line1229	16BJ	2	74
Line1231	16BJ	2	78
Line1233	16BJ	2	72
Line1234	16BJ	2	71
Line1236	16BJ	2	75
Line1237	16BJ	2	73
Line1238	16BJ	2	72
Line1239	16BJ	2	79
Line1241	16BJ	2	NA
Line1244	16BJ	2	72
Line1245	16BJ	2	74
Line1247	16BJ	2	72
Line1248	16BJ	2	70
Line1249	16BJ	2	72
Line1250	16BJ	2	71
Line1252	16BJ	2	73
Line1253	16BJ	2	75
Line1254	16BJ	2	75
Line1255	16BJ	2	72
Line1258	16BJ	2	72
Line1259	16BJ	2	73
Line1261	16BJ	2	76
Line1262	16BJ	2	75
Line1263	16BJ	2	80
Line1266	16BJ	2	75
Line1269	16BJ	2	71
Line1270	16BJ	2	70
Line1273	16BJ	2	72
Line1277	16BJ	2	74
Line1278	16BJ	2	73
Line1279	16BJ	2	73
Line1281	16BJ	2	73
Line1282	16BJ	2	73
Line1283	16BJ	2	72
Line1285	16BJ	2	74
Line1286	16BJ	2	73
Line1288	16BJ	2	75
Line1289	16BJ	2	68
Line1291	16BJ	2	74
Line1292	16BJ	2	73
Line1293	16BJ	2	73
Line1294	16BJ	2	72
Line1295	16BJ	2	74
Line1296	16BJ	2	77
Line1297	16BJ	2	72
Line1299	16BJ	2	78
Line1301	16BJ	2	76
Line1302	16BJ	2	71
Line1304	16BJ	2	70
Line1305	16BJ	2	78
Line1309	16BJ	2	71
Line1310	16BJ	2	NA
Line1311	16BJ	2	72
Line1314	16BJ	2	70
Line1317	16BJ	2	NA
Line1319	16BJ	2	74
Line1320	16BJ	2	70
Line1321	16BJ	2	74
Line1322	16BJ	2	NA
Line1323	16BJ	2	73
Line1324	16BJ	2	76
Line1326	16BJ	2	72
Line1327	16BJ	2	79
Line1328	16BJ	2	73
Line1329	16BJ	2	74
Line1330	16BJ	2	72
Line1331	16BJ	2	76
Line1333	16BJ	2	73
Line1334	16BJ	2	75
Line1335	16BJ	2	75
Line1340	16BJ	2	78
Line1342	16BJ	2	72
Line1351	16BJ	2	72
Line1356	16BJ	2	72
Line1357	16BJ	2	71
Line1358	16BJ	2	74
Line1360	16BJ	2	70
Line1365	16BJ	2	68
Line1366	16BJ	2	73
Line1368	16BJ	2	NA
Line1369	16BJ	2	72
Line1370	16BJ	2	74
Line1371	16BJ	2	72
Line1372	16BJ	2	77
Line1374	16BJ	2	72
Line1376	16BJ	2	73
Line1377	16BJ	2	72
Line1378	16BJ	2	70
Line1379	16BJ	2	69
Line1380	16BJ	2	73
Line1381	16BJ	2	72
Line1382	16BJ	2	73
Line1384	16BJ	2	71
Line1386	16BJ	2	72
Line1387	16BJ	2	72
Line1388	16BJ	2	72
Line1389	16BJ	2	70
Line1391	16BJ	2	68
Line1392	16BJ	2	75
Line1395	16BJ	2	72
Line1397	16BJ	2	71
Line1402	16BJ	2	69
Line1403	16BJ	2	73
Line1407	16BJ	2	72
Line1410	16BJ	2	76
Line1412	16BJ	2	76
Line1413	16BJ	2	76
Line1414	16BJ	2	78
Line1415	16BJ	2	75
Line1417	16BJ	2	74
Line1418	16BJ	2	72
Line1419	16BJ	2	72
Line1420	16BJ	2	73
Line1421	16BJ	2	NA
Line1424	16BJ	2	71
Line1425	16BJ	2	72
Line1426	16BJ	2	70
Line1427	16BJ	2	71
Line1428	16BJ	2	71
Line1432	16BJ	2	72
Line1434	16BJ	2	79
Line1436	16BJ	2	76
Line1438	16BJ	2	75
Line1439	16BJ	2	NA
Line1440	16BJ	2	77
Line1441	16BJ	2	76
Line1442	16BJ	2	74
Line1443	16BJ	2	81
Line1444	16BJ	2	71
Line1446	16BJ	2	76
Line1447	16BJ	2	70
Line1448	16BJ	2	71
Line1449	16BJ	2	77
Line1450	16BJ	2	72
Line1451	16BJ	2	68
Line1452	16BJ	2	68
Line1453	16BJ	2	NA
Line1457	16BJ	2	69
Line1458	16BJ	2	NA
Line1459	16BJ	2	72
Line1465	16BJ	2	72
Line1466	16BJ	2	70
Line1468	16BJ	2	69
Line1472	16BJ	2	73
Line43	16XJ	1	72
Line45	16XJ	1	NA
Line47	16XJ	1	74
Line49	16XJ	1	77
Line50	16XJ	1	74
Line51	16XJ	1	NA
Line64	16XJ	1	69
Line65	16XJ	1	74
Line66	16XJ	1	74
Line71	16XJ	1	74
Line72	16XJ	1	74
Line75	16XJ	1	74
Line93	16XJ	1	69
Line97	16XJ	1	74
Line101	16XJ	1	72
Line103	16XJ	1	77
Line106	16XJ	1	74
Line107	16XJ	1	77
Line108	16XJ	1	74
Line111	16XJ	1	74
Line114	16XJ	1	74
Line116	16XJ	1	72
Line120	16XJ	1	74
Line121	16XJ	1	69
Line122	16XJ	1	72
Line124	16XJ	1	69
Line125	16XJ	1	74
Line132	16XJ	1	70
Line133	16XJ	1	74
Line134	16XJ	1	70
Line135	16XJ	1	69
Line137	16XJ	1	72
Line152	16XJ	1	70
Line164	16XJ	1	68
Line182	16XJ	1	69
Line190	16XJ	1	69
Line191	16XJ	1	74
Line193	16XJ	1	69
Line194	16XJ	1	72
Line204	16XJ	1	74
Line219	16XJ	1	68
Line220	16XJ	1	78
Line225	16XJ	1	74
Line228	16XJ	1	77
Line230	16XJ	1	74
Line231	16XJ	1	74
Line239	16XJ	1	NA
Line241	16XJ	1	78
Line242	16XJ	1	74
Line243	16XJ	1	77
Line246	16XJ	1	74
Line247	16XJ	1	74
Line248	16XJ	1	77
Line251	16XJ	1	78
Line252	16XJ	1	72
Line255	16XJ	1	NA
Line266	16XJ	1	74
Line279	16XJ	1	77
Line280	16XJ	1	78
Line284	16XJ	1	77
Line289	16XJ	1	74
Line290	16XJ	1	72
Line294	16XJ	1	72
Line297	16XJ	1	74
Line329	16XJ	1	82
Line333	16XJ	1	NA
Line335	16XJ	1	70
Line336	16XJ	1	70
Line337	16XJ	1	77
Line340	16XJ	1	72
Line344	16XJ	1	70
Line350	16XJ	1	74
Line351	16XJ	1	69
Line352	16XJ	1	68
Line354	16XJ	1	69
Line355	16XJ	1	69
Line358	16XJ	1	69
Line362	16XJ	1	69
Line363	16XJ	1	74
Line364	16XJ	1	74
Line365	16XJ	1	72
Line374	16XJ	1	70
Line375	16XJ	1	78
Line379	16XJ	1	69
Line381	16XJ	1	72
Line405	16XJ	1	69
Line407	16XJ	1	74
Line409	16XJ	1	69
Line416	16XJ	1	78
Line424	16XJ	1	74
Line425	16XJ	1	74
Line426	16XJ	1	67
Line428	16XJ	1	69
Line434	16XJ	1	77
Line438	16XJ	1	74
Line439	16XJ	1	74
Line442	16XJ	1	74
Line447	16XJ	1	70
Line448	16XJ	1	69
Line453	16XJ	1	74
Line458	16XJ	1	77
Line459	16XJ	1	74
Line460	16XJ	1	74
Line465	16XJ	1	77
Line481	16XJ	1	77
Line482	16XJ	1	77
Line483	16XJ	1	82
Line485	16XJ	1	78
Line495	16XJ	1	75
Line501	16XJ	1	74
Line502	16XJ	1	68
Line505	16XJ	1	72
Line512	16XJ	1	74
Line518	16XJ	1	69
Line520	16XJ	1	74
Line545	16XJ	1	77
Line546	16XJ	1	82
Line547	16XJ	1	NA
Line548	16XJ	1	72
Line550	16XJ	1	78
Line552	16XJ	1	77
Line571	16XJ	1	74
Line579	16XJ	1	74
Line581	16XJ	1	72
Line588	16XJ	1	NA
Line600	16XJ	1	74
Line601	16XJ	1	77
Line604	16XJ	1	72
Line605	16XJ	1	74
Line606	16XJ	1	72
Line609	16XJ	1	NA
Line614	16XJ	1	69
Line615	16XJ	1	80
Line618	16XJ	1	NA
Line625	16XJ	1	NA
Line626	16XJ	1	72
Line627	16XJ	1	72
Line629	16XJ	1	NA
Line647	16XJ	1	77
Line668	16XJ	1	74
Line677	16XJ	1	NA
Line684	16XJ	1	74
Line685	16XJ	1	74
Line687	16XJ	1	NA
Line688	16XJ	1	NA
Line696	16XJ	1	NA
Line699	16XJ	1	74
Line700	16XJ	1	69
Line706	16XJ	1	69
Line708	16XJ	1	69
Line709	16XJ	1	70
Line711	16XJ	1	72
Line712	16XJ	1	69
Line713	16XJ	1	72
Line715	16XJ	1	69
Line719	16XJ	1	74
Line722	16XJ	1	68
Line724	16XJ	1	70
Line725	16XJ	1	70
Line737	16XJ	1	67
Line744	16XJ	1	74
Line754	16XJ	1	74
Line755	16XJ	1	82
Line756	16XJ	1	75
Line759	16XJ	1	77
Line760	16XJ	1	74
Line761	16XJ	1	72
Line771	16XJ	1	72
Line777	16XJ	1	77
Line784	16XJ	1	70
Line786	16XJ	1	NA
Line799	16XJ	1	74
Line802	16XJ	1	74
Line812	16XJ	1	78
Line813	16XJ	1	69
Line839	16XJ	1	69
Line840	16XJ	1	69
Line841	16XJ	1	72
Line844	16XJ	1	72
Line846	16XJ	1	72
Line847	16XJ	1	72
Line848	16XJ	1	70
Line850	16XJ	1	72
Line851	16XJ	1	74
Line852	16XJ	1	69
Line854	16XJ	1	72
Line855	16XJ	1	68
Line856	16XJ	1	69
Line866	16XJ	1	72
Line867	16XJ	1	67
Line877	16XJ	1	NA
Line879	16XJ	1	69
Line880	16XJ	1	72
Line882	16XJ	1	72
Line883	16XJ	1	NA
Line886	16XJ	1	75
Line887	16XJ	1	69
Line888	16XJ	1	NA
Line889	16XJ	1	NA
Line891	16XJ	1	NA
Line892	16XJ	1	NA
Line893	16XJ	1	70
Line894	16XJ	1	NA
Line1001	16XJ	1	74
Line1002	16XJ	1	74
Line1003	16XJ	1	69
Line1004	16XJ	1	74
Line1005	16XJ	1	74
Line1006	16XJ	1	72
Line1007	16XJ	1	74
Line1008	16XJ	1	74
Line1009	16XJ	1	72
Line1012	16XJ	1	72
Line1013	16XJ	1	74
Line1014	16XJ	1	75
Line1016	16XJ	1	72
Line1017	16XJ	1	74
Line1020	16XJ	1	72
Line1021	16XJ	1	74
Line1022	16XJ	1	72
Line1023	16XJ	1	70
Line1025	16XJ	1	69
Line1026	16XJ	1	69
Line1027	16XJ	1	74
Line1028	16XJ	1	68
Line1029	16XJ	1	68
Line1030	16XJ	1	68
Line1031	16XJ	1	69
Line1032	16XJ	1	72
Line1037	16XJ	1	75
Line1038	16XJ	1	75
Line1039	16XJ	1	74
Line1040	16XJ	1	74
Line1042	16XJ	1	77
Line1043	16XJ	1	74
Line1045	16XJ	1	70
Line1046	16XJ	1	75
Line1047	16XJ	1	75
Line1048	16XJ	1	78
Line1051	16XJ	1	75
Line1052	16XJ	1	NA
Line1054	16XJ	1	74
Line1055	16XJ	1	74
Line1056	16XJ	1	69
Line1057	16XJ	1	78
Line1058	16XJ	1	69
Line1059	16XJ	1	67
Line1060	16XJ	1	68
Line1061	16XJ	1	77
Line1062	16XJ	1	74
Line1064	16XJ	1	74
Line1065	16XJ	1	72
Line1067	16XJ	1	69
Line1068	16XJ	1	74
Line1069	16XJ	1	72
Line1070	16XJ	1	72
Line1071	16XJ	1	68
Line1073	16XJ	1	74
Line1074	16XJ	1	67
Line1075	16XJ	1	70
Line1076	16XJ	1	74
Line1078	16XJ	1	69
Line1079	16XJ	1	72
Line1080	16XJ	1	72
Line1082	16XJ	1	70
Line1083	16XJ	1	70
Line1085	16XJ	1	72
Line1086	16XJ	1	69
Line1087	16XJ	1	70
Line1090	16XJ	1	72
Line1091	16XJ	1	70
Line1092	16XJ	1	74
Line1094	16XJ	1	70
Line1095	16XJ	1	69
Line1097	16XJ	1	72
Line1098	16XJ	1	75
Line1099	16XJ	1	74
Line1110	16XJ	1	72
Line1111	16XJ	1	72
Line1112	16XJ	1	68
Line1113	16XJ	1	NA
Line1114	16XJ	1	70
Line1115	16XJ	1	72
Line1116	16XJ	1	70
Line1117	16XJ	1	70
Line1118	16XJ	1	72
Line1120	16XJ	1	69
Line1121	16XJ	1	74
Line1124	16XJ	1	77
Line1127	16XJ	1	72
Line1129	16XJ	1	74
Line1130	16XJ	1	70
Line1131	16XJ	1	74
Line1133	16XJ	1	68
Line1135	16XJ	1	74
Line1136	16XJ	1	69
Line1137	16XJ	1	69
Line1141	16XJ	1	69
Line1142	16XJ	1	72
Line1143	16XJ	1	NA
Line1148	16XJ	1	74
Line1149	16XJ	1	74
Line1156	16XJ	1	68
Line1160	16XJ	1	70
Line1163	16XJ	1	77
Line1164	16XJ	1	74
Line1165	16XJ	1	74
Line1166	16XJ	1	NA
Line1171	16XJ	1	75
Line1177	16XJ	1	72
Line1178	16XJ	1	75
Line1179	16XJ	1	74
Line1180	16XJ	1	74
Line1183	16XJ	1	69
Line1185	16XJ	1	70
Line1187	16XJ	1	69
Line1191	16XJ	1	72
Line1194	16XJ	1	72
Line1198	16XJ	1	77
Line1199	16XJ	1	72
Line1200	16XJ	1	74
Line1201	16XJ	1	72
Line1202	16XJ	1	75
Line1203	16XJ	1	74
Line1204	16XJ	1	74
Line1205	16XJ	1	72
Line1206	16XJ	1	70
Line1207	16XJ	1	72
Line1208	16XJ	1	69
Line1209	16XJ	1	69
Line1212	16XJ	1	70
Line1213	16XJ	1	72
Line1214	16XJ	1	68
Line1223	16XJ	1	74
Line1224	16XJ	1	74
Line1227	16XJ	1	72
Line1228	16XJ	1	72
Line1229	16XJ	1	74
Line1231	16XJ	1	70
Line1233	16XJ	1	74
Line1234	16XJ	1	72
Line1236	16XJ	1	72
Line1237	16XJ	1	72
Line1238	16XJ	1	74
Line1239	16XJ	1	NA
Line1241	16XJ	1	72
Line1244	16XJ	1	74
Line1245	16XJ	1	72
Line1247	16XJ	1	72
Line1248	16XJ	1	74
Line1249	16XJ	1	NA
Line1250	16XJ	1	69
Line1252	16XJ	1	72
Line1253	16XJ	1	74
Line1254	16XJ	1	74
Line1255	16XJ	1	74
Line1258	16XJ	1	72
Line1259	16XJ	1	77
Line1261	16XJ	1	72
Line1262	16XJ	1	74
Line1263	16XJ	1	77
Line1266	16XJ	1	NA
Line1269	16XJ	1	70
Line1270	16XJ	1	68
Line1273	16XJ	1	74
Line1277	16XJ	1	74
Line1278	16XJ	1	69
Line1279	16XJ	1	72
Line1281	16XJ	1	68
Line1282	16XJ	1	72
Line1283	16XJ	1	72
Line1285	16XJ	1	74
Line1286	16XJ	1	72
Line1288	16XJ	1	NA
Line1289	16XJ	1	72
Line1291	16XJ	1	77
Line1292	16XJ	1	77
Line1293	16XJ	1	74
Line1294	16XJ	1	72
Line1295	16XJ	1	72
Line1296	16XJ	1	NA
Line1297	16XJ	1	77
Line1299	16XJ	1	74
Line1301	16XJ	1	NA
Line1302	16XJ	1	70
Line1304	16XJ	1	72
Line1305	16XJ	1	76
Line1309	16XJ	1	74
Line1310	16XJ	1	NA
Line1311	16XJ	1	69
Line1314	16XJ	1	70
Line1317	16XJ	1	77
Line1319	16XJ	1	77
Line1320	16XJ	1	72
Line1321	16XJ	1	69
Line1322	16XJ	1	81
Line1323	16XJ	1	72
Line1324	16XJ	1	NA
Line1326	16XJ	1	72
Line1327	16XJ	1	77
Line1328	16XJ	1	75
Line1329	16XJ	1	74
Line1330	16XJ	1	72
Line1331	16XJ	1	72
Line1333	16XJ	1	NA
Line1334	16XJ	1	77
Line1335	16XJ	1	74
Line1340	16XJ	1	72
Line1342	16XJ	1	72
Line1351	16XJ	1	68
Line1356	16XJ	1	69
Line1357	16XJ	1	74
Line1358	16XJ	1	69
Line1360	16XJ	1	72
Line1365	16XJ	1	69
Line1366	16XJ	1	74
Line1368	16XJ	1	75
Line1369	16XJ	1	74
Line1370	16XJ	1	74
Line1371	16XJ	1	NA
Line1372	16XJ	1	75
Line1374	16XJ	1	70
Line1376	16XJ	1	69
Line1377	16XJ	1	74
Line1378	16XJ	1	74
Line1379	16XJ	1	72
Line1380	16XJ	1	74
Line1381	16XJ	1	74
Line1382	16XJ	1	74
Line1384	16XJ	1	74
Line1386	16XJ	1	72
Line1387	16XJ	1	72
Line1388	16XJ	1	77
Line1389	16XJ	1	72
Line1391	16XJ	1	69
Line1392	16XJ	1	72
Line1395	16XJ	1	69
Line1397	16XJ	1	74
Line1402	16XJ	1	74
Line1403	16XJ	1	72
Line1407	16XJ	1	72
Line1410	16XJ	1	74
Line1412	16XJ	1	72
Line1413	16XJ	1	74
Line1414	16XJ	1	78
Line1415	16XJ	1	72
Line1417	16XJ	1	74
Line1418	16XJ	1	82
Line1419	16XJ	1	70
Line1420	16XJ	1	74
Line1421	16XJ	1	74
Line1424	16XJ	1	69
Line1425	16XJ	1	NA
Line1426	16XJ	1	77
Line1427	16XJ	1	72
Line1428	16XJ	1	74
Line1432	16XJ	1	77
Line1434	16XJ	1	77
Line1436	16XJ	1	77
Line1438	16XJ	1	77
Line1439	16XJ	1	74
Line1440	16XJ	1	74
Line1441	16XJ	1	77
Line1442	16XJ	1	74
Line1443	16XJ	1	78
Line1444	16XJ	1	69
Line1446	16XJ	1	NA
Line1447	16XJ	1	70
Line1448	16XJ	1	72
Line1449	16XJ	1	74
Line1450	16XJ	1	78
Line1451	16XJ	1	75
Line1452	16XJ	1	74
Line1453	16XJ	1	74
Line1457	16XJ	1	75
Line1458	16XJ	1	74
Line1459	16XJ	1	69
Line1465	16XJ	1	68
Line1466	16XJ	1	74
Line1468	16XJ	1	68
Line1472	16XJ	1	74
Line43	16XJ	2	72
Line45	16XJ	2	74
Line47	16XJ	2	74
Line49	16XJ	2	75
Line50	16XJ	2	77
Line51	16XJ	2	77
Line64	16XJ	2	72
Line65	16XJ	2	77
Line66	16XJ	2	73
Line71	16XJ	2	72
Line72	16XJ	2	70
Line75	16XJ	2	71
Line93	16XJ	2	70
Line97	16XJ	2	72
Line101	16XJ	2	72
Line103	16XJ	2	74
Line106	16XJ	2	73
Line107	16XJ	2	78
Line108	16XJ	2	74
Line111	16XJ	2	78
Line114	16XJ	2	72
Line116	16XJ	2	71
Line120	16XJ	2	72
Line121	16XJ	2	71
Line122	16XJ	2	72
Line124	16XJ	2	68
Line125	16XJ	2	72
Line132	16XJ	2	70
Line133	16XJ	2	70
Line134	16XJ	2	70
Line135	16XJ	2	69
Line137	16XJ	2	70
Line152	16XJ	2	70
Line164	16XJ	2	72
Line182	16XJ	2	72
Line190	16XJ	2	NA
Line191	16XJ	2	72
Line193	16XJ	2	69
Line194	16XJ	2	73
Line204	16XJ	2	NA
Line219	16XJ	2	NA
Line220	16XJ	2	75
Line225	16XJ	2	75
Line228	16XJ	2	77
Line230	16XJ	2	73
Line231	16XJ	2	77
Line239	16XJ	2	NA
Line241	16XJ	2	NA
Line242	16XJ	2	70
Line243	16XJ	2	75
Line246	16XJ	2	77
Line247	16XJ	2	73
Line248	16XJ	2	77
Line251	16XJ	2	75
Line252	16XJ	2	78
Line255	16XJ	2	NA
Line266	16XJ	2	70
Line279	16XJ	2	74
Line280	16XJ	2	74
Line284	16XJ	2	73
Line289	16XJ	2	72
Line290	16XJ	2	77
Line294	16XJ	2	NA
Line297	16XJ	2	74
Line329	16XJ	2	75
Line333	16XJ	2	70
Line335	16XJ	2	72
Line336	16XJ	2	70
Line337	16XJ	2	75
Line340	16XJ	2	77
Line344	16XJ	2	70
Line350	16XJ	2	73
Line351	16XJ	2	68
Line352	16XJ	2	68
Line354	16XJ	2	70
Line355	16XJ	2	69
Line358	16XJ	2	69
Line362	16XJ	2	69
Line363	16XJ	2	74
Line364	16XJ	2	73
Line365	16XJ	2	73
Line374	16XJ	2	NA
Line375	16XJ	2	74
Line379	16XJ	2	73
Line381	16XJ	2	74
Line405	16XJ	2	74
Line407	16XJ	2	77
Line409	16XJ	2	72
Line416	16XJ	2	78
Line424	16XJ	2	74
Line425	16XJ	2	72
Line426	16XJ	2	69
Line428	16XJ	2	70
Line434	16XJ	2	74
Line438	16XJ	2	72
Line439	16XJ	2	72
Line442	16XJ	2	69
Line447	16XJ	2	73
Line448	16XJ	2	74
Line453	16XJ	2	72
Line458	16XJ	2	75
Line459	16XJ	2	72
Line460	16XJ	2	NA
Line465	16XJ	2	77
Line481	16XJ	2	72
Line482	16XJ	2	75
Line483	16XJ	2	77
Line485	16XJ	2	75
Line495	16XJ	2	77
Line501	16XJ	2	70
Line502	16XJ	2	68
Line505	16XJ	2	73
Line512	16XJ	2	73
Line518	16XJ	2	72
Line520	16XJ	2	70
Line545	16XJ	2	74
Line546	16XJ	2	77
Line547	16XJ	2	72
Line548	16XJ	2	75
Line550	16XJ	2	NA
Line552	16XJ	2	78
Line571	16XJ	2	77
Line579	16XJ	2	70
Line581	16XJ	2	72
Line588	16XJ	2	NA
Line600	16XJ	2	77
Line601	16XJ	2	73
Line604	16XJ	2	77
Line605	16XJ	2	74
Line606	16XJ	2	68
Line609	16XJ	2	NA
Line614	16XJ	2	74
Line615	16XJ	2	78
Line618	16XJ	2	NA
Line625	16XJ	2	75
Line626	16XJ	2	74
Line627	16XJ	2	73
Line629	16XJ	2	69
Line647	16XJ	2	77
Line668	16XJ	2	70
Line677	16XJ	2	77
Line684	16XJ	2	73
Line685	16XJ	2	73
Line687	16XJ	2	77
Line688	16XJ	2	75
Line696	16XJ	2	69
Line699	16XJ	2	70
Line700	16XJ	2	70
Line706	16XJ	2	68
Line708	16XJ	2	68
Line709	16XJ	2	68
Line711	16XJ	2	72
Line712	16XJ	2	70
Line713	16XJ	2	68
Line715	16XJ	2	70
Line719	16XJ	2	72
Line722	16XJ	2	73
Line724	16XJ	2	74
Line725	16XJ	2	77
Line737	16XJ	2	69
Line744	16XJ	2	69
Line754	16XJ	2	77
Line755	16XJ	2	77
Line756	16XJ	2	72
Line759	16XJ	2	72
Line760	16XJ	2	73
Line761	16XJ	2	77
Line771	16XJ	2	77
Line777	16XJ	2	73
Line784	16XJ	2	69
Line786	16XJ	2	69
Line799	16XJ	2	77
Line802	16XJ	2	69
Line812	16XJ	2	73
Line813	16XJ	2	71
Line839	16XJ	2	70
Line840	16XJ	2	72
Line841	16XJ	2	70
Line844	16XJ	2	75
Line846	16XJ	2	73
Line847	16XJ	2	72
Line848	16XJ	2	72
Line850	16XJ	2	73
Line851	16XJ	2	75
Line852	16XJ	2	72
Line854	16XJ	2	68
Line855	16XJ	2	69
Line856	16XJ	2	68
Line866	16XJ	2	73
Line867	16XJ	2	69
Line877	16XJ	2	75
Line879	16XJ	2	75
Line880	16XJ	2	77
Line882	16XJ	2	73
Line883	16XJ	2	NA
Line886	16XJ	2	77
Line887	16XJ	2	NA
Line888	16XJ	2	NA
Line889	16XJ	2	NA
Line891	16XJ	2	NA
Line892	16XJ	2	74
Line893	16XJ	2	72
Line894	16XJ	2	70
Line1001	16XJ	2	77
Line1002	16XJ	2	74
Line1003	16XJ	2	72
Line1004	16XJ	2	77
Line1005	16XJ	2	77
Line1006	16XJ	2	75
Line1007	16XJ	2	72
Line1008	16XJ	2	77
Line1009	16XJ	2	72
Line1012	16XJ	2	77
Line1013	16XJ	2	77
Line1014	16XJ	2	80
Line1016	16XJ	2	68
Line1017	16XJ	2	74
Line1020	16XJ	2	68
Line1021	16XJ	2	72
Line1022	16XJ	2	72
Line1023	16XJ	2	70
Line1025	16XJ	2	73
Line1026	16XJ	2	71
Line1027	16XJ	2	72
Line1028	16XJ	2	70
Line1029	16XJ	2	68
Line1030	16XJ	2	72
Line1031	16XJ	2	70
Line1032	16XJ	2	74
Line1037	16XJ	2	73
Line1038	16XJ	2	73
Line1039	16XJ	2	75
Line1040	16XJ	2	75
Line1042	16XJ	2	72
Line1043	16XJ	2	74
Line1045	16XJ	2	72
Line1046	16XJ	2	70
Line1047	16XJ	2	73
Line1048	16XJ	2	77
Line1051	16XJ	2	74
Line1052	16XJ	2	77
Line1054	16XJ	2	73
Line1055	16XJ	2	75
Line1056	16XJ	2	68
Line1057	16XJ	2	72
Line1058	16XJ	2	68
Line1059	16XJ	2	68
Line1060	16XJ	2	68
Line1061	16XJ	2	77
Line1062	16XJ	2	75
Line1064	16XJ	2	72
Line1065	16XJ	2	72
Line1067	16XJ	2	73
Line1068	16XJ	2	68
Line1069	16XJ	2	77
Line1070	16XJ	2	70
Line1071	16XJ	2	70
Line1073	16XJ	2	73
Line1074	16XJ	2	69
Line1075	16XJ	2	74
Line1076	16XJ	2	74
Line1078	16XJ	2	68
Line1079	16XJ	2	72
Line1080	16XJ	2	73
Line1082	16XJ	2	70
Line1083	16XJ	2	70
Line1085	16XJ	2	69
Line1086	16XJ	2	68
Line1087	16XJ	2	72
Line1090	16XJ	2	72
Line1091	16XJ	2	73
Line1092	16XJ	2	72
Line1094	16XJ	2	69
Line1095	16XJ	2	74
Line1097	16XJ	2	70
Line1098	16XJ	2	72
Line1099	16XJ	2	70
Line1110	16XJ	2	69
Line1111	16XJ	2	68
Line1112	16XJ	2	71
Line1113	16XJ	2	69
Line1114	16XJ	2	70
Line1115	16XJ	2	73
Line1116	16XJ	2	68
Line1117	16XJ	2	72
Line1118	16XJ	2	68
Line1120	16XJ	2	73
Line1121	16XJ	2	74
Line1124	16XJ	2	72
Line1127	16XJ	2	70
Line1129	16XJ	2	70
Line1130	16XJ	2	73
Line1131	16XJ	2	70
Line1133	16XJ	2	68
Line1135	16XJ	2	72
Line1136	16XJ	2	74
Line1137	16XJ	2	70
Line1141	16XJ	2	72
Line1142	16XJ	2	70
Line1143	16XJ	2	72
Line1148	16XJ	2	71
Line1149	16XJ	2	72
Line1156	16XJ	2	69
Line1160	16XJ	2	72
Line1163	16XJ	2	72
Line1164	16XJ	2	75
Line1165	16XJ	2	79
Line1166	16XJ	2	71
Line1171	16XJ	2	73
Line1177	16XJ	2	77
Line1178	16XJ	2	74
Line1179	16XJ	2	70
Line1180	16XJ	2	77
Line1183	16XJ	2	73
Line1185	16XJ	2	69
Line1187	16XJ	2	69
Line1191	16XJ	2	72
Line1194	16XJ	2	72
Line1198	16XJ	2	70
Line1199	16XJ	2	NA
Line1200	16XJ	2	72
Line1201	16XJ	2	70
Line1202	16XJ	2	74
Line1203	16XJ	2	72
Line1204	16XJ	2	72
Line1205	16XJ	2	74
Line1206	16XJ	2	73
Line1207	16XJ	2	74
Line1208	16XJ	2	69
Line1209	16XJ	2	70
Line1212	16XJ	2	74
Line1213	16XJ	2	73
Line1214	16XJ	2	67
Line1223	16XJ	2	74
Line1224	16XJ	2	73
Line1227	16XJ	2	75
Line1228	16XJ	2	75
Line1229	16XJ	2	72
Line1231	16XJ	2	69
Line1233	16XJ	2	72
Line1234	16XJ	2	71
Line1236	16XJ	2	72
Line1237	16XJ	2	72
Line1238	16XJ	2	68
Line1239	16XJ	2	NA
Line1241	16XJ	2	74
Line1244	16XJ	2	71
Line1245	16XJ	2	72
Line1247	16XJ	2	74
Line1248	16XJ	2	70
Line1249	16XJ	2	72
Line1250	16XJ	2	70
Line1252	16XJ	2	73
Line1253	16XJ	2	72
Line1254	16XJ	2	73
Line1255	16XJ	2	72
Line1258	16XJ	2	78
Line1259	16XJ	2	75
Line1261	16XJ	2	75
Line1262	16XJ	2	75
Line1263	16XJ	2	77
Line1266	16XJ	2	78
Line1269	16XJ	2	73
Line1270	16XJ	2	68
Line1273	16XJ	2	70
Line1277	16XJ	2	69
Line1278	16XJ	2	73
Line1279	16XJ	2	71
Line1281	16XJ	2	NA
Line1282	16XJ	2	69
Line1283	16XJ	2	72
Line1285	16XJ	2	72
Line1286	16XJ	2	70
Line1288	16XJ	2	NA
Line1289	16XJ	2	69
Line1291	16XJ	2	77
Line1292	16XJ	2	78
Line1293	16XJ	2	70
Line1294	16XJ	2	70
Line1295	16XJ	2	70
Line1296	16XJ	2	NA
Line1297	16XJ	2	77
Line1299	16XJ	2	69
Line1301	16XJ	2	77
Line1302	16XJ	2	NA
Line1304	16XJ	2	74
Line1305	16XJ	2	74
Line1309	16XJ	2	73
Line1310	16XJ	2	NA
Line1311	16XJ	2	69
Line1314	16XJ	2	72
Line1317	16XJ	2	72
Line1319	16XJ	2	75
Line1320	16XJ	2	73
Line1321	16XJ	2	72
Line1322	16XJ	2	75
Line1323	16XJ	2	72
Line1324	16XJ	2	74
Line1326	16XJ	2	74
Line1327	16XJ	2	73
Line1328	16XJ	2	73
Line1329	16XJ	2	77
Line1330	16XJ	2	77
Line1331	16XJ	2	74
Line1333	16XJ	2	72
Line1334	16XJ	2	72
Line1335	16XJ	2	73
Line1340	16XJ	2	72
Line1342	16XJ	2	70
Line1351	16XJ	2	72
Line1356	16XJ	2	70
Line1357	16XJ	2	72
Line1358	16XJ	2	73
Line1360	16XJ	2	NA
Line1365	16XJ	2	72
Line1366	16XJ	2	72
Line1368	16XJ	2	71
Line1369	16XJ	2	72
Line1370	16XJ	2	78
Line1371	16XJ	2	70
Line1372	16XJ	2	73
Line1374	16XJ	2	72
Line1376	16XJ	2	72
Line1377	16XJ	2	72
Line1378	16XJ	2	72
Line1379	16XJ	2	72
Line1380	16XJ	2	72
Line1381	16XJ	2	77
Line1382	16XJ	2	73
Line1384	16XJ	2	68
Line1386	16XJ	2	73
Line1387	16XJ	2	72
Line1388	16XJ	2	73
Line1389	16XJ	2	72
Line1391	16XJ	2	69
Line1392	16XJ	2	74
Line1395	16XJ	2	72
Line1397	16XJ	2	70
Line1402	16XJ	2	77
Line1403	16XJ	2	75
Line1407	16XJ	2	74
Line1410	16XJ	2	75
Line1412	16XJ	2	76
Line1413	16XJ	2	77
Line1414	16XJ	2	73
Line1415	16XJ	2	72
Line1417	16XJ	2	74
Line1418	16XJ	2	77
Line1419	16XJ	2	73
Line1420	16XJ	2	68
Line1421	16XJ	2	68
Line1424	16XJ	2	68
Line1425	16XJ	2	68
Line1426	16XJ	2	72
Line1427	16XJ	2	68
Line1428	16XJ	2	72
Line1432	16XJ	2	77
Line1434	16XJ	2	79
Line1436	16XJ	2	79
Line1438	16XJ	2	75
Line1439	16XJ	2	76
Line1440	16XJ	2	75
Line1441	16XJ	2	77
Line1442	16XJ	2	77
Line1443	16XJ	2	79
Line1444	16XJ	2	NA
Line1446	16XJ	2	NA
Line1447	16XJ	2	72
Line1448	16XJ	2	72
Line1449	16XJ	2	77
Line1450	16XJ	2	79
Line1451	16XJ	2	72
Line1452	16XJ	2	72
Line1453	16XJ	2	77
Line1457	16XJ	2	74
Line1458	16XJ	2	79
Line1459	16XJ	2	74
Line1465	16XJ	2	NA
Line1466	16XJ	2	75
Line1468	16XJ	2	73
Line1472	16XJ	2	73
Line43	17BJ	1	62
Line45	17BJ	1	67
Line47	17BJ	1	67
Line49	17BJ	1	NA
Line50	17BJ	1	69
Line51	17BJ	1	69
Line64	17BJ	1	61
Line65	17BJ	1	61
Line66	17BJ	1	61
Line71	17BJ	1	64
Line72	17BJ	1	60
Line75	17BJ	1	64
Line93	17BJ	1	61
Line97	17BJ	1	63
Line101	17BJ	1	60
Line103	17BJ	1	66
Line106	17BJ	1	NA
Line107	17BJ	1	NA
Line108	17BJ	1	64
Line111	17BJ	1	64
Line114	17BJ	1	60
Line116	17BJ	1	61
Line120	17BJ	1	58
Line121	17BJ	1	59
Line122	17BJ	1	61
Line124	17BJ	1	58
Line125	17BJ	1	57
Line132	17BJ	1	NA
Line133	17BJ	1	NA
Line134	17BJ	1	62
Line135	17BJ	1	60
Line137	17BJ	1	64
Line152	17BJ	1	60
Line164	17BJ	1	60
Line182	17BJ	1	64
Line190	17BJ	1	63
Line191	17BJ	1	63
Line193	17BJ	1	60
Line194	17BJ	1	60
Line204	17BJ	1	65
Line219	17BJ	1	62
Line220	17BJ	1	65
Line225	17BJ	1	63
Line228	17BJ	1	64
Line230	17BJ	1	64
Line231	17BJ	1	NA
Line239	17BJ	1	NA
Line241	17BJ	1	63
Line242	17BJ	1	NA
Line243	17BJ	1	65
Line246	17BJ	1	68
Line247	17BJ	1	62
Line248	17BJ	1	63
Line251	17BJ	1	66
Line252	17BJ	1	64
Line255	17BJ	1	NA
Line266	17BJ	1	68
Line279	17BJ	1	63
Line280	17BJ	1	NA
Line284	17BJ	1	61
Line289	17BJ	1	62
Line290	17BJ	1	NA
Line294	17BJ	1	63
Line297	17BJ	1	NA
Line329	17BJ	1	68
Line333	17BJ	1	61
Line335	17BJ	1	61
Line336	17BJ	1	61
Line337	17BJ	1	61
Line340	17BJ	1	65
Line344	17BJ	1	65
Line350	17BJ	1	61
Line351	17BJ	1	60
Line352	17BJ	1	62
Line354	17BJ	1	59
[truncated: 1,849 more rows]
