# Supplementary material for: Enhancing genomic selection by fitting large-effect SNPs as fixed effects and a genotype-by-environment effect using a maize BC1F3:4 population
Source: PLoS One. 2019 Oct 17;14(10):e0223898. doi: 10.1371/journal.pone.0223898 (PMC6797203; doi:10.1371/journal.pone.0223898)
Supplement: S2 File — In the data file, 1, 0, and -1 represented homozygous PH4CV, heterozygous, and homozygous Zheng58 genotypes, respectively. (ZIP) [file pone.0223898.s002.zip]

Archive with 1 entries (1 files):
- S2 File.csv
